# Supplementary material for: Astragalus Shiitake—A Novel Functional Food with High Polysaccharide Content and Anti-Proliferative Activity in a Colorectal Carcinoma Cell Line
Source: Nutrients. 2022 Jun 2;14(11):2333. doi: 10.3390/nu14112333 (PMC9182587; doi:10.3390/nu14112333)
Supplement: Supplementary file 1 [file nutrients-14-02333-s001.zip]

Archive with 1 entries (1 files):
- nutrients-1641819-supplementary.pdf
